# Supplementary material for: CRISPR/Cas9-mediated mutagenesis of phytoene desaturase in diploid and octoploid strawberry
Source: Plant Methods. 2019 May 2;15:45. doi: 10.1186/s13007-019-0428-6 (PMC6495592; doi:10.1186/s13007-019-0428-6)
Supplement: Supplementary file 4 — Additional file 4: Table S2. Summary of analyses of CRISPR/Cas and wild-type ‘Calypso’ and ‘Hawaii 4’ shoot lines and samples. Sample entries for shoot lines/shoots/samples are pattern and colour coded: solid green, pale green or pale brown shading = green, pale green or off-white tissue, respectively; mottled shading = variegated tissue; no shading = white tissue. Results of PCR screening for presence of T-DNA Nos-Kan cassette and sgRNA insertion are indicated by ‘+’ (amplification of expected product) or ‘-’ (no product). Sequence results obtained for TAIL PCR reactions are indicated by ‘+’; ‘---’ = not done; F - failed sequence analysis. % wild type (WT) reads are shown for target site amplicon sequences: bold font for % WT reads and asterisks highlight results which may be unexpected in relation to observed phenotype. Mutant sequence variant type and putative allele status are shown for each sample. [file 13007_2019_428_MOESM4_ESM.xlsx]

## Sheet: Table S2
Cv	Line	Sample		Phenotype	Nos-Kan PCR	sgRNA PCR	Mutated target sequence	TAIL PCR sequence matches				Mutant sequence variants and putative allele status							WT seq reads	Total reads	% WT reads	Variegated phenotypes with <5 % WT reads	Green phenotypes with <60 % WT reads	Albino phenotypes with >1 % WT reads
								TDNA & Putative genome	TDNA & vector backbone	Vector backbone only	No match to vector sequence	WT >0%	Homozygous	Heterzygous	Chimaeric	Mono/WT	Di/WT	Multi/WT
Calypso	1	A		Albino shoot, leaf			√	+						1					0	7783	0
Calypso	1	B		Albino shoot, leaf			√	+							1				0	4821	0
Calypso	1	C		Green shoot rooted on kanamycin	-	-	no	---	---	---	---								5628	5880	95.7143
Calypso	1	D		Albino shoot, leaf			√	---	---	---	---				1				2	6963	0.0287233
Calypso	5	A		Albino shoot, leaf			√		+				1						2	7638	0.0261849
Calypso	5	B		Albino shoot, leaf			√		+				1						0	8567	0
Calypso	5	C	i	Albino leaf from base of variegated shoot			√		+			1				1			376	15490	2.42737			*
Calypso	5	D		Variegated shoot, variegated leaf			√		+			1				1			712	8964	7.94288
Calypso	7	A		Albino shoot, leaf			√				+			1					1	9945	0.0100553
Calypso	7	B		Albino shoot, leaf			√				+			1					0	21577	0
Calypso	7	Ci		Albino shoot, leaf			√				+			1					1	10329	0.00968148
Calypso	7	D		Variegated shoot, variegated leaf?			√				+			1					3	7813	0.0383975	*
Calypso	20	B		Mixed variegated and albino shoot line. Albino leaf from very small shoot.			√	---	---	---	---							1	581	5059	11.4845			*
Calypso	39			Green shoot rooted on kanamycin	+	+	no		+
Calypso	59			Green shoot rooted on kanamycin	+	+	√			+		1				1			922	8104	11.3771		*
Calypso	94			Albino shoot, leaf	+		√	+				1				1			3601	11434	31.4938			*
Calypso	100	1		Albino shoot, leaf			√	+					1						2	8155	0.0245248
Calypso	100	2		Albino shoot, leaf			√	+				1						1	484	11402	4.24487			*
Calypso	100	3	A	Albino shoot, leaf			√	+							1				9	8636	0.104215
Calypso	100	3	B	Light green/variegated shoot, leaf			√	---	---	---	---	1						1	400	6980	5.73066
Calypso	WT				-	-	no	---	---	---	---
Cv	Line	Sample		Phenotype	Nos-Kan PCR	sgRNA PCR	Mutant sequence	TAIL PCR sequence matches				Mutant sequence variants and putative allele status							WT seq reads	Total reads	% WT reads	Variegated phenotypes with <5 % WT reads	Green phenotypes with <60 % WT reads	Albino phenotypes with >1 % WT reads
								TDNA & Putative genome	TDNA & vector backbone	Vector backbone only	No match to vector sequence	WT >0%	Mono-allelic	Di-allelic	Multi-allelic	Mono/WT	Di/WT	Multi/WT
Hawaii 4	1	A		Albino shoot, leaf			√	+							1				41	5544	0.739538
Hawaii 4	1	B		Pale green shoot, leaf	+	+	√	+				1				1			1080	9410	11.4772
Hawaii 4	1	C		Albino shoot			√	+					1						1	5206	0.0192086
Hawaii 4	2	B		Albino shoot, leaf			√		+					1					1	6440	0.015528
Hawaii 4	2	C	i	Variegated shoot, variegated leaf			√			+		1		1					54	7240	0.745856	*
Hawaii 4	2	C	ii	Variegated shoot, albino leaf			√			+				1					4	7759	0.051553
Hawaii 4	3	A		Green shoot rooted on kanamycin	+	+	√		+			1			1				15	12486	0.120135		*
Hawaii 4	3	B	ii	Albino axillary, leaf			√	---							1				5	13065	0.0382702
Hawaii 4	3	C	i	Variegated shoot, variegated leaf			√		+			1						1	1565	7061	22.164
Hawaii 4	3	D		Albino shoot			√		+						1				2	13264	0.0150784
Hawaii 4	9	A		Pale green shoot, leaf, mostly albino shoot cluster			√	---	---	---	---	1					1		2999	15478	19.3759
Hawaii 4	9	B		Albino shoot, leaf, mostly albino shoot cluster			√	+				1					1		1787	12132	14.7296			*
Hawaii 4	10	A	1	Variegated shoot, variegated leaf			√	+			+						1		1642	6548	25.0764
Hawaii 4	10	A	2	Variegated shoot, green leaf			√	---	---	---	---	1					1		2242	6239	35.9352		*
Hawaii 4	10	B	2	Very pale green/off white shoot, leaf			√	+		+		1				1			915	5713	16.0161
Hawaii 4	10	C	2	Variegated shoot, off-white lf			√	+		+		1					1		163	5989	2.72166
Hawaii 4	10	D	1	Very small albino shoot			√	+		+		1						1	198	7505	2.63824			*
Hawaii 4	12	A		Albino shoot, leaf			√				+			1					0	6583	0
Hawaii 4	12	B		Albino shoot, leaf			√				+			1					1	14040	0.00712251
Hawaii 4	12	C		Albino shoot, leaf			√				+			1					1	8585	0.0116482
Hawaii 4	14			Albino shoot, leaf			√	+					1						3	12059	0.0248777
Cv	Line	Sample		Phenotype	Nos-Kan PCR	sgRNA PCR	Mutant sequence	TAIL PCR sequence matches				Mutant sequence variants and putative allele status							WT seq reads	Total reads	% WT reads	Variegated phenotypes with <5 % WT reads	Green phenotypes with <60 % WT reads	Albino phenotypes with >1 % WT reads
								TDNA & Putative genome	TDNA & vector backbone	Vector backbone only	No match to vector sequence	WT >0%	Mono-allelic	Di-allelic	Multi-allelic	Mono/WT	Di/WT	Multi/WT
Hawaii 4	28	A	1	White axillary, variegated shoot			√				+	1						1	179	13595	1.31666			*
Hawaii 4	28	B		Variegated leaf, very small white sector			√	+				1				1			3326	9333	35.637
Hawaii 4	28	C	1	Shoot axillary which is half green, half white, albino leaf			√	+						1					13	10366	0.12541
Hawaii 4	28	C	2	Shoot axillary which is half green, half white, green leaf			√	---	---	---	---	1				1			3011	7441	40.465		*
Hawaii 4	28	C	3	Green axillary shoot, green leaf	+	+	√	+				1				1			2681	6444	41.6046		*
Hawaii 4	28	D	1	Variegated shoot, variegated leaf (very small green sector leaf edge tip)			√	---	---	---	---	1				1			1141	8107	14.0743
Hawaii 4	28	D	2	Variegated shoot, variegated leaf (‘harlequin’)			√	+				1				1			2800	8171	34.2675
Hawaii 4	28	E		All-albino shoot cluster, leaf			√	+						1					5	6552	0.0763126
Hawaii 4	32	A	1	Variegated leaf, DNA from green middle leaflet in photo			√		+			1						1	2304	7652	30.1098		*
Hawaii 4	32	A	2	Green leaf from variegated shoot			√		+			1						1	4556	11701	38.9368		*
Hawaii 4	32	B	1	Variegated leaves at top half of shoot, off-white shoot			√		+			1						1	355	10030	3.53938	*
Hawaii 4	32	B	2	White leaf from base, off-white shoot			√		+			1						1	1352	6797	19.8911
Hawaii 4	36	A	3	Variegated shoot, apical leaf - 2 leaflets with green fleck, 1 all white	+		√				+	1					1		4722	17656	26.7444
Hawaii 4	39	A		Variegated shoot, all leaves showing mottled variegation			√		+			1					1		1295	13253	9.77137
Hawaii 4	39	B		White rooted shoot	+		√		+			1						1	2919	9669	30.1893			*
Hawaii 4	39	C	1	Almost all white, green flecks			√		+					1					30	5772	0.519751	*
Hawaii 4	39	C	2	Variegated (green/white)			√		+			1					1		950	5337	17.8003
Hawaii 4	39	C	3	Variegated (green/yellow)			√	---	---	---	---	1					1		1623	8454	19.198
Hawaii 4	39	C	4	Variegated (yellow/white)			√	---	---	---	---	1					1		1464	8095	18.0852
Hawaii 4	39	D	1	Albino (apical part of shoot)			√		+					1					2	9700	0.0206186
Hawaii 4	40	A		Albino shoot			√	+						1					2	8289	0.0241284
Hawaii 4	40	B		Variegated (mottled), separate rooted shoot			√	+				1				1			2464	8797	28.0095
Cv	Line	Sample		Phenotype	Nos-Kan PCR	sgRNA PCR	Mutant sequence	TAIL PCR sequence matches				Mutant sequence variants and putative allele status							WT seq reads	Total reads	% WT reads	Variegated phenotypes with <5 % WT reads	Green phenotypes with <60 % WT reads	Albino phenotypes with >1 % WT reads
								TDNA & Putative genome	TDNA & vector backbone	Vector backbone only	No match to vector sequence	WT >0%	Mono-allelic	Di-allelic	Multi-allelic	Mono/WT	Di/WT	Multi/WT
Hawaii 4	46	A		Green rooted shoot	+	+	√	+				1						1	1667	8374	19.9069		*
Hawaii 4	46	D	ii	Albino leaf, from shoot with white and green leaves			√	---	---	---	---				1				0	10027	0
Hawaii 4	46	D	iii	Apical albino leaves, green bits at base. Separate shoot from Dii			√	+							1				5	10283	0.0486239
Hawaii 4	46	E		Small albino shoot			√	+						1					1	11136	0.00897989
Hawaii 4	46	F		Small albino shoot			√	---	---	---	---	1						1	145	10419	1.39169			*
Hawaii 4	46	G		Rooted very pale shoot			√	---	---	---	---			1					1	8313	0.0120294
Hawaii 4	46	H	ii	Variegated shoot, white basal leaf			√	---	---	---	---				1				5	6396	0.0781739
Hawaii 4	46	J		Pale green shoot, leaf			√	+				1						1	574	8531	6.7284
Hawaii 4	74	A		Green rooted shoot, leaf	+	+	√		+			1					1		3674	8758	41.9502		*
Hawaii 4	74	C	i	Variegated shoot, albino axillary shoot, leaf			√		+					1					1	9442	0.010591
Hawaii 4	74	C	ii	Pale green axillary shoot, leaf			√		+			1					1		1358	9305	14.5943
Hawaii 4	74	D		Rooted albino shoot			√		+					1					11	11182	0.0983724
Hawaii 4	74	E		Albino shoot			√		+						1				5	10536	0.0474563
Hawaii 4	74	G	i	Variegated shoot, variegated leaf			√		+			1						1	2350	6733	34.9027
Hawaii 4	79	A		Albino shoot, leaf			√				+				1				3	11254	0.0266572
Hawaii 4	79	C		Albino shoot, leaf			√			+				1					3	12567	0.023872
Hawaii 4	79	E		Albino shoot, leaf			√	+						1					2	10051	0.0198985
Hawaii 4	89			Albino shoot from callus with only albino shoots, leaf			√	F						1					7	6369	0.109907
Hawaii 4	90	A		Pale green/off-white shoot, apical leaf with green flecks			√	F				1					1		645	5381	11.9866
Hawaii 4	90	B		Albino axillary shoot, leaf			√	F				1					1		192	7208	2.66371			*
Hawaii 4	90	C		Green shoot, leaf			√	F				1				1			4881	8441	57.8249		*
Hawaii 4	90	E		Variegated shoot, variegated leaf			√	---	---	---	---	1				1			3936	10964	35.8993
Hawaii 4	90	F		Albino axillary shoot, leaf			√		+				1						1	8897	0.0112397
Hawaii 4	94	A		Variegated shoot, variegated leaf	+		√		+			1					1		1729	11025	15.6825
Hawaii 4	94	B		Albino shoot, leaf			√		+					1					0	6934	0
Hawaii 4	94	C		Albino shoot, leaf			√		+					1					8	10424	0.076746
Hawaii 4	96	A		Albino axillary shoot, leaf			√	---	---	---	---			1					0	11408	0
Hawaii 4	WT				-	-	no	---	---	---	---
